# Supplementary material for: Partial Deficiency of Zfp217 Resists High-Fat Diet-Induced Obesity by Increasing Energy Metabolism in Mice
Source: Int J Mol Sci. 2021 May 20;22(10):5390. doi: 10.3390/ijms22105390 (PMC8161011; doi:10.3390/ijms22105390)
Supplement: Supplementary file 1 [file ijms-22-05390-s001.zip]

Archive with 1 entries (1 files):
- ijms-1212653-supplementary.pdf
